# Supplementary material for: Postoperative infection caused by Acinetobacter baumannii misdiagnosed as a free-living amoeba species in a humeral head hemiarthroplasty patient: a case report
Source: Infect Dis Poverty. 2018 Mar 31;7:33. doi: 10.1186/s40249-018-0408-5 (PMC5890356; doi:10.1186/s40249-018-0408-5)
Supplement: Supplementary file 6 — Table 1. Comparison of the obtained sequence using prokaryotic universal primers pair 16 s-27F /16 s-1390R with the top ten Species from the Blast. (XLSX 9 kb) [file 40249_2018_408_MOESM6_ESM.xlsx]

## Sheet: Sheet1
Species from Blast	Accession No.	Query coverage (%)	E-value	Identity (%)	Description
Uncultured bacterium clone	EF510206.1	97	0.0	80	Uncultured bacterium clone P6D1-476 16S ribosomal RNA gene, partial sequence
Acinetobacter baumannii	MG557814.1	97	0.0	80	Acinetobacter baumannii strain 309-14 16S ribosomal RNA gene, partial sequence
Acinetobacter baumannii	MG554662.1	97	0.0	80	Acinetobacter baumannii strain IRZHN6 16S ribosomal RNA gene, partial sequence
Acinetobacter baumannii	MG554657.1	97	0.0	80	Acinetobacter baumannii strain IRZHN5 16S ribosomal RNA gene, partial sequence
Acinetobacter baumannii	MG554656.1	97	0.0	80	Acinetobacter baumannii strain IRZHN4 16S ribosomal RNA gene, partial sequence
Acinetobacter baumannii	KX822160.1	97	0.0	80	Acinetobacter baumannii strain TERI SID6 16S ribosomal RNA gene, partial sequence
Acinetobacter baumannii	KM087101.1	97	0.0	80	Acinetobacter baumannii strain AIMST.Pbst1 16S ribosomal RNA gene, partial sequence
Acinetobacter sp.	JF772530.1	97	0.0	80	Acinetobacter sp. bB11(2011) 16S ribosomal RNA gene, partial sequence
Acinetobacter baumannii	CP017650.1	97	0.0	80	Acinetobacter baumannii strain KAB05, complete genome
Acinetobacter baumannii	KP257291.1	97	0.0	80	Acinetobacter baumannii strain CGH1 16S ribosomal RNA gene, partial sequence
