# Supplementary material for: Postoperative infection caused by Acinetobacter baumannii misdiagnosed as a free-living amoeba species in a humeral head hemiarthroplasty patient: a case report
Source: Infect Dis Poverty. 2018 Mar 31;7:33. doi: 10.1186/s40249-018-0408-5 (PMC5890356; doi:10.1186/s40249-018-0408-5)
Supplement: Supplementary file 7 — Table 2. Comparison of obtained sequence (using prokaryotic universal primers pair 16 s-27F /16 s-1390R) with Acinetobacter baumannii strain KAB05, complete genome. Query = obtained sequence; Sbjct = Acinetobacter baumannii strain KAB05, complete genome. (XLSX 12 kb) [file 40249_2018_408_MOESM7_ESM.xlsx]

## Sheet: Sheet1
Sequence ID: CP017650.1 Length: 3967717 Number of Matches: 6
Range 1: 3465243 to 3466243
Score	Expect	Identities	Gaps	Strand
706 bits (382)	0.0	805/1009 (80%)	30/1009 (2%)	Plus/Minus
Query	3		ACA-ATGC-AGTCGAGCGGTGAACGGTAGCTTGTTACTGGACC-GGTGGACCAACGGGTG	59
			||| |||| |||||||||| ||| ||||||||| ||||||||| | || | |||||||
Sbjct	3466243		ACACATGCAAGTCGAGCGGGGAA-GGTAGCTTGCTACTGGACCTAGCGG-CGGACGGGTG	3466186
Query	60		AGTGAGGCTTATGTGTCTGACTATTCTTGGGGGACGACATCACCTACGGGAAGCTA-TGC	118
			||| | ||||| | |||| ||||| |||||||| ||||| | | |||| |||| | |
Sbjct	3466185		AGTAATGCTTAGGAATCTGCCTATTAGTGGGGGACAACATCTCGAAAGGGATGCTAATAC	3466126
Query	119		CTAAATCCGTCCAACGGCTTAAAGCCAGGGATCTTCAGACCTTGCCCTAATACCTGAGCC	178
			| || ||||| |||| ||||| ||||||||| |||||||| |||||| ||||||
Sbjct	3466125		C-GCATACGTCCTACGGGAGAAAGCAGGGGATCTTCGGACCTTGCGCTAATAGATGAGCC	3466067
Query	179		TGAGCCGGATTAGCTTGTTGGTGGGGTAGAGGCCTACCCTCGCCACGATCAGGATCGGGT	238
			| || |||||||||| |||||||||||| ||||||||| || |||||| | | |||||
Sbjct	3466066		TAAGTCGGATTAGCTAGTTGGTGGGGTAAAGGCCTACCAAGGCGACGATCTGTAGCGGGT	3466007
Query	239		CTGAGACGATGAGCCGCCCCACTGGGACTGAAACACAGACCAGACTCCTACTCCTGGCAG	298
			|||||| ||||| ||||| |||||||||||| |||| | |||||||||||| |||||
Sbjct	3466006		CTGAGAGGATGATCCGCCACACTGGGACTGAGACACGGCCCAGACTCCTACGGGAGGCAG	3465947
Query	299		CGGTGGGGAATATTGAACAATGGTTCGGG-CCTGATCCTGCCGTGCCCCGTGTGTGAAGA	357
			| ||||||||||||| ||||||| | |||||||| ||| |||| ||||||||||||
Sbjct	3465946		CAGTGGGGAATATTGGACAATGGGGGGAACCCTGATCCAGCCATGCCGCGTGTGTGAAGA	3465887
Query	358		AGGCCAAGGGGTTGTAAAGGACTTTAAGCGA-TCCGAGGCTACTTGAGTTAATACCTATG	416
			||||| |||||||||| ||||||||||| |||||||||| |||||||||||| |
Sbjct	3465886		AGGCCTTATGGTTGTAAAGCACTTTAAGCGAGGAGGAGGCTACTTTAGTTAATACCTA-G	3465828
Query	417		A-CTAGTGGACGTTACTCTC-TAATAAAAACCGGCTAACTCTGGGCTAGCAGCCGGCCAA	474
			| ||||||||||||||| | ||||| |||||||||||||| || |||||||| |
Sbjct	3465827		AGATAGTGGACGTTACTCGCAGAATAAGCACCGGCTAACTCTGTGCCAGCAGCCGCGGTA	3465768
Query	475		ATACAGAGGGTGTAAGTGTTAATCGAATTTACTGGGGGTAAATCGTGCGTACGCGGCTTA	534
			|||||||||||| || |||||||| |||||||||| ||||| |||||||| ||||||||
Sbjct	3465767		ATACAGAGGGTGCGAGCGTTAATCGGATTTACTGGGCGTAAAGCGTGCGTAGGCGGCTTA	3465708
Query	535		TTAATGCGGATGTGAAATCCCCGAGCTTAACTTGGGAATTGCCTTCGATACTGGTGAGCT	594
			|||| |||||||||||||||||||||||||||||||||||| |||||||||||||||||
Sbjct	3465707		TTAAGTCGGATGTGAAATCCCCGAGCTTAACTTGGGAATTGCATTCGATACTGGTGAGCT	3465648
Query	595		AGATTATGGCATAGGAAGGGAGAATTACTTGCGTTCCA-TGAAATGCGTACAGATCTGTA	653
			||| ||||| | |||| || |||||| | | || | ||||||||||| ||||||| |
Sbjct	3465647		AGAGTATGGGAGAGGATGGTAGAATTCCAGGTGTAGCGGTGAAATGCGTAGAGATCTGGA	3465588
Query	654		GGAATACCTATGGCAAACGAAGGCATCTCGCCTAACACTGACTGTGACTTACGTAAGCAT	713
			|||||||| ||||| || | || ||||| |||||| |||||| ||| |||| ||||||
Sbjct	3465587		GGAATACCGATGGCGAAGGCAGCCATCTGGCCTAATACTGACGCTGAGGTACGAAAGCAT	3465528
Query	714		GCGAAGCAAACAGGATTAAATACATTGG-AGTCCGTGCCGTACACGACGTCTACTA-CCG	771
			| | |||||||||||||| |||| ||| ||||| ||||||| |||| |||||||| |||
Sbjct	3465527		GGGGAGCAAACAGGATTAGATACCCTGGTAGTCCATGCCGTAAACGATGTCTACTAGCCG	3465468
Query	772		TGGGAGCCTTCCGGGATT-AGTG-CTCCGCTAACCGCAATTAGTAGACCGCC-GCTGAGT	828
			| || ||||| || || |||| | | ||||| ||| || ||||||||||| | ||||
Sbjct	3465467		TTGGGGCCTTTGAGGCTTTAGTGGCGCAGCTAA-CGCGATAAGTAGACCGCCTGGGGAGT	3465409
Query	829		A-GGCCGCAAGAATAGATACT-ACTCAAATTGATGGAGGCCCCC-CAAGCGGTGGAGCAA	885
			| || ||||||| || | ||| | |||||| || ||||| | ||||||||||||||
Sbjct	3465408		ACGGTCGCAAGACTAAA-ACTCAAATGAATTGACGGGGGCCCGCACAAGCGGTGGAGCAT	3465350
Query	886		GTGGTT-ATTTCTTTGATTCCCAGAGAACCTTATCAGCTCTT--CAGGACTAGAAACTTT	942
			|||||| | ||| || | | ||||||||| | | ||| || ||||||||||||
Sbjct	3465349		GTGGTTTAATTCGATGCAACGCGAAGAACCTTACCTGGCCTTGACAT-ACTAGAAACTTT	3465291
Query	943		C-AGATATGCATTGGTACCTTTCGTTACTCTAGTTCCAG-TGCTGCATG	989
			| ||| ||| |||||| |||| || | ||||| | ||| |||||||||
Sbjct	3465290		CCAGAGATGGATTGGTGCCTT-CGGGAATCTAGATACAGGTGCTGCATG	3465243
